# Supplementary material for: Organ Donor Transmission of Rickettsia typhi to Kidney Transplant Recipients, Texas, USA, 2024
Source: Emerg Infect Dis. 2025 Oct;31(10):1893–900. doi: 10.3201/eid3110.250961 (PMC12483113; doi:10.3201/eid3110.250961)
Supplement: Appendix — Additional information about organ donor transmission of Rickettsia typhi to kidney transplant recipients, Texas, USA, 2024 [file 25-0961-Techapp-s1.xlsx]

## Sheet: Appendix Table 1
Article DOI: https://doi.org/10.3201/eid3110.250961
EID cannot ensure accessibility for supplementary materials supplied by authors. Readers who have difficulty accessing supplementary content should contact the authors for assistance.
Organ Donor Transmission of Rickettsia typhi to Kidney Transplant Recipients, Texas, USA, 2024
Appendix
Appendix Table 1. Laboratory values in an organ donor and two kidney recipients infected with Rickettsia typhi.
Laboratory value	Organ donor	Recipient 1	Recipient 2
(hospital reference range)	(Hospital day)	(Posttransplant day)	(Posttransplant day)
White blood cell count
(4.6-10.0/µl)	10.9 (1)
(4.5-10.5/µl)	30.3 (5)	5.0 (4)	7.9 (5)
		7.7 (9)	9.2 (9)
Hemoglobin
(12.2-16.2 g/dL)	11.5 (1)
(12.0-16.0 g/dL)	8.3 (5)
(13.0-17.0 g/dL)		11.0 (4)	9.8 (5)
		9.1 (9)	7.3 (9)
Hematocrit
(37.7-47.9%)	36.3 (1)
(36.0-46.0%)	26.3 (5)
(40.0-50.0%)		32.5 (4)	30.7 (5)
		26.2 (9)	22.8 (9)
Platelet count
(142-424/ µl)	75 (1)
(150-400/µl)	8 (4)	149 (4)	200 (5)
		97 (9)	238 (9)
Serum sodium
(136-144 mmol/L)	137 (2)
	143 (5)
(135-145 mmol/L)		128 (4)	130 (5)
		129 (9)	128 (9)
Serum albumin
(3.50-4.80 g/dL)	3.34 (1)
	1.5 (5)
(3.5-5.0 g/dL)		3.5 (4)	3.5 (5)
		2.8 (9)	3.0 (9)
Total bilirubin
(0.40-2.00 mg/dL)	4.03 (1)
(0.3-1.2 mg/dL)	7.0 (3)
(0.3-1.3 mg/dL)		1.3 (9)	1.2 (5)
			2.6 (9)
Alanine aminotransferase
(14-54 U/L)	178 (1)
(10-49 U/L)	110 (3)
(<50 U/L)		32 (9)	39 (5)
			63 (9)
Aspartate aminotransferase
(15-41 U/L)	436 (1)
(<34 U/L)	286 (3)
(17-59 U/L)		74 (9)	84 (5)
			107 (9)
Alkaline phosphatase
(38-126 U/L)	332 (1)
(46-116 U/L)	286 (3)
(38-126 U/L)		340 (9)	570 (5)
			680 (9)
Lactate dehydrogenase		ND	ND
(98-192 IU/L)	359 (1)
(120-246 U/L)	1280 (4)
Creatinine
(0.60-1.30 mg/dL)	0.44 (1)
(0.55-1.02 mg/dL)	5.5 (4)
(0.4-1.2 mg/dL)		7.6 (4)	6.2 (5)
		7.5 (9)	7.0 (9)
Free triiodothyrodine		ND	ND
(1.85-2.59 pg/mL)	18.73 (1)
Free thyroxine		ND	ND
(0.75-1.54 ng/dL)	7.94 (1)
(0.89-1.76 ng/dL)	2.61 (3)
Total thyroxine		ND	ND
(4.60-11.00 µg/dL)	25.71 (1)
Thyroid stimulating hormone		ND	ND
(0.45-5.33 µIU/ml)	0.01 (1)
(0.55-4.78 µIU/ml)	0.02 (3)
Karius® Test	ND
(not detected, molecules/µl)		R. typhi detected, 65,818 (6)	R. typhi detected, not quantifiable (10)
IFA assay for IgG antibodies to R. typhi
(< 128)	512 (5)	<64 (9)	<64 (9)
PCR assay for DNA of R. typhi			ND
(not detected)	Detected (5)	Detected (11)
IHC stain for antigens of R. typhi
(not detected)	Detected (5)	Detected (0)	Detected (0)
Abbreviations: ND, test not done; IFA, indirect immunofluorescence antibody; PCR, polymerase chain reaction; IHC; immunohistochemical

## Sheet: Appendix Table 2
Article DOI: https://doi.org/10.3201/eid3110.250961
EID cannot ensure accessibility for supplementary materials supplied by authors. Readers who have difficulty accessing supplementary content should contact the authors for assistance.
Organ Donor Transmission of Rickettsia typhi to Kidney Transplant Recipients, Texas, USA, 2024
Appendix
Appendix Table 2. Primers and probes used.
Target (bp)	Primers	Probe	Thermocyler conditions
RT12 (197)	GGCGCGGCTTGAGTATGTA	FAM-TCTTGTCATGCATTATGCGTAGGTTATGAATTGCGC-BHQ1	95°C for 8 min
	CAAGTGATTTCTCTGTGCATGA		95°C for 5 sec/60°C for 30 sec
RT27 (146)	AAACAAAGCTAATTTTTATAGCAGAGA	FAM-TCTTGGAAAGAAAAGTTGCCAATTTTAGTGCGTGCT-BHQ1	95°C for 8 min
	GTGGCGCATTCTTTTTGATT		95°C for 5 sec/60°C for 30 sec
